# Supplementary material for: Novel Assessment of Collagen and Its Crosslink Content in the Humerus from Primiparous Dairy Cows with Spontaneous Humeral Fractures Due to Osteoporosis from New Zealand
Source: Biology (Basel). 2022 Sep 23;11(10):1387. doi: 10.3390/biology11101387 (PMC9598166; doi:10.3390/biology11101387)
Supplement: Supplementary file 1 [file biology-11-01387-s001.zip]

Archive with 1 entries (1 files):
- biology-1915472-supplementary.pdf
